# Supplementary material for: Transcriptome-wide analysis of alternative routes for RNA substrates into the exosome complex
Source: PLoS Genet. 2017 Mar 29;13(3):e1006699. doi: 10.1371/journal.pgen.1006699 (PMC5389853; doi:10.1371/journal.pgen.1006699)
Supplement: S1 Table — (XLSX) [file pgen.1006699.s006.xlsx]

## Sheet: Sheet1
Table S1: Strains used in this study
BY4741	MATa his3-Δ1 leu2-Δ0 met15-Δ0 ura3-Δ0	Euroscarf
Rrp44-HTP (ΔRrp44-pRS315-rrp44)	MATa his3-Δ1 leu2-Δ0 met15-Δ0 ura3-Δ0 RRP44::Kan + pRS315-rrp44-HTP	Schneider et al, 2009
Rrp44-S1 (ΔRrp44-pRS315-rrp44-S1)	MATa his3-Δ1 leu2-Δ0 met15-Δ0 ura3-Δ0 RRP44::Kan + pRS315-rrp44-G916E-streptotag-TEV-protA	This study
Rrp44-exo-S1-HTP	MATa his3-Δ1 leu2-Δ0 met15-Δ0 ura3-Δ0 RRP44::Kan + pRS315-rrp44-D551N-G916E-HTP	This study
Rrp44-exo-SZZ	MATa his3-Δ1 leu2-Δ0 met15-Δ0 ura3-Δ0 RRP44::Kan + pRS315-rrp44-D551N-streptotag-TEV-protA	Schneider et al, 2009
Rrp44-exo-HTP	MATa his3-Δ1 leu2-Δ0 met15-Δ0 ura3-Δ0 RRP44::Kan + pRS315-rrp44-D551N-HTP	Schneider et al, 2012
Rrp44-exo-S1-HTP	MATa his3-Δ1 leu2-Δ0 met15-Δ0 ura3-Δ0 RRP44::Kan + pRS315-rrp44-D551N-G916E-HTP	This study
Mtr4-HTP (Rrp44-exo)	MATa his3-Δ1 leu2-Δ0 met15-Δ0 ura3-Δ0 RRP44::Kan Mtr4-HTP-URA3 + pRS315-rrp44-D551N	This study
Rrp6-HTP (Rrp44-exo)	MATa his3-Δ1 leu2-Δ0 met15-Δ0 ura3-Δ0 RRP44::Kan Rrp6-HTP-URA3 + pRS315-rrp44-D551N	This study
Rrp41-HTP (Rrp44-exo)	MATa his3-Δ1 leu2-Δ0 met15-Δ0 ura3-Δ0 RRP44::Kan Rrp41-HTP-URA3 + pRS315-rrp44-D551N	This study
Csl4-HTP (Rrp44-exo)	MATa his3-Δ1 leu2-Δ0 met15-Δ0 ura3-Δ0 RRP44::Kan Csl4-HTP-URA3 + pRS315-rrp44-D551N	This study
Rrp44-HTP	MATa his3-Δ1 leu2-Δ0 met15-Δ0 ura3-Δ0, RRP44-HTP-URA3	Turowski et al, 2016
Rrp44-HTP (ΔRrp41-YCplac22-rrp41)	MATa his3-Δ1 leu2-Δ0 met15-Δ0 ura3-Δ0 RRP41::Kan + YCplac22-rrp41-6xHA-natMX RRP44-HTP-URA3	This study
Rrp44-HTP (ΔRrp41-YCplac22-rrp41-CHANNEL)	MATa his3-Δ1 leu2-Δ0 met15-Δ0 ura3-Δ0 RRP41::Kan + YCplac22-rrp41-K62E-S63D-K95E-R96E-6xHA-natMX RRP44-HTP-URA3	This study
Rrp6-HTP	MATa his3-Δ1 leu2-Δ0 met15-Δ0 ura3-Δ0, RRP6-HTP-URA3	Schneider et al, 2012
Mtr4-HTP	MATa his3-Δ1 leu2-Δ0 met15-Δ0 ura3-Δ0, MTR4-HTP-URA3	Tuck & Tollervey, 2013
Rpo31-HTP	MATa his3-Δ1 leu2-Δ0 met15-Δ0 ura3-Δ0, RPO31-HTP-URA3	Turowski et al, 2016
