# Supplementary material for: Transcriptome-wide analysis of alternative routes for RNA substrates into the exosome complex
Source: PLoS Genet. 2017 Mar 29;13(3):e1006699. doi: 10.1371/journal.pgen.1006699 (PMC5389853; doi:10.1371/journal.pgen.1006699)
Supplement: S2 Table — (XLSX) [file pgen.1006699.s007.xlsx]

## Sheet: Sheet1
Table S2: Oligonucleotides used in this study
anti-5’ETS 49-67	cgaacgacaagcctactcg	Figure 1
anti-ITS2 #020	tgagaaggaaatgacgct	Figure S1
anti-snR6 #261	aaaacgaaataaattctttgtaaaac	Figure 3
anti-scR1 #250	atcccggccgcctccatcac	Figure 3
anti-5S #041	ctactcggtcaggctc	Figure 3
Rpr1_T7F	cggaattctaatacgactcactatagggtggaacagtggtaattcctacg	Figure 3
Rpr1_R	gctggaacagcagcagtaatc	Figure 3
anti-tP(UGG) #304	acccagggcctctcg	Figure 3
anti-U3	atgggactcatcaaccaagttgg	Figure 6
anti-3'ext-U3 #251	gtggttaacttgtca	Figure 6
anti-U14	ctcagacatcctaggaagg	Figure 6
