# Supplementary material for: Transcriptome-wide analysis of alternative routes for RNA substrates into the exosome complex
Source: PLoS Genet. 2017 Mar 29;13(3):e1006699. doi: 10.1371/journal.pgen.1006699 (PMC5389853; doi:10.1371/journal.pgen.1006699)
Supplement: S3 Table — RPMs (reads per millions mapped reads) for each RNA species were averaged between two replicates of either the Rrp44-exo or Rrp44-exo-S1 construct and arranged by k-medians clustering. Distributions of transcripts among clusters displayed in Fig 3 are listed in this table. (XLSX) [file pgen.1006699.s008.xlsx]

## Sheet: Sheet1
Table S3: Composition of RNAPIII transcripts cluster
Cluster 1	Cluster 2	Cluster 3	Cluster 4
pre-tH(GUG)G1	SNR6	RPR1	RDN5-2
pre-tR(ACG)E	SNR52	pre-tR(ACG)J	RDN5-3
pre-tI(UAU)L	pre-tK(CUU)M	pre-tS(AGA)H	RDN5-5
pre-tE(CUC)I	pre-tW(CCA)K	pre-tS(AGA)A	RDN5-4
pre-IMT4	pre-tR(ACG)K	pre-tS(AGA)G	RDN5-1
pre-SUF10	pre-tS(GCU)F	pre-tS(AGA)D2	RDN5-6
pre-EMT2	pre-tK(CUU)F	pre-tS(AGA)D1	RNA170
pre-tT(AGU)O1	pre-tS(GCU)O	pre-tS(AGA)D3	SCR1
pre-IMT2	pre-tI(AAU)E2	pre-tS(AGA)J	pre-SUP53
pre-tK(CUU)K	pre-tK(CUU)D1	pre-tL(CAA)D	pre-tS(AGA)B
pre-tI(AAU)I1	pre-tG(GCC)D2	pre-tL(CAA)G3	pre-tS(AGA)E
pre-tH(GUG)H	pre-SUF5	pre-tF(GAA)P1	pre-tS(AGA)M
pre-EMT1	pre-tD(GUC)G1	pre-tC(GCA)P1	pre-tS(AGA)L
pre-tR(ACG)D	pre-IMT3	pre-SUP16	pre-tL(UAA)B2
pre-tT(AGU)N1	pre-tE(UUC)L	pre-tP(UGG)O3	pre-tL(UAG)J
pre-tG(GCC)J2	pre-tE(UUC)M	pre-SUF9	pre-tL(UAA)N
pre-tI(UAU)D	pre-tC(GCA)P2	pre-SUP4	pre-tL(CAA)G1
pre-tV(AAC)G3	pre-SUF2	pre-tC(GCA)B	pre-tT(UGU)G2
pre-tT(AGU)H	pre-tQ(UUG)E2	pre-tD(GUC)N	pre-tP(UGG)O1
pre-tA(UGC)L	pre-tW(CCA)P	pre-tT(UGU)P	pre-tV(AAC)M2
pre-tN(GUU)F	pre-tK(UUU)P	pre-SUF7	pre-tA(AGC)D
pre-tI(AAU)P1	pre-tD(GUC)J1	pre-tT(AGU)I2	pre-tL(CAA)L
pre-tI(AAU)L2	pre-tP(UGG)L	pre-SUP51	pre-tD(GUC)I2
pre-tR(UCU)G1	pre-SUP17	pre-tL(UAA)L	pre-tA(UGC)G
pre-tH(GUG)E1	pre-tV(UAC)B	pre-tV(UAC)D	pre-tA(AGC)H
pre-tD(GUC)O	pre-tV(AAC)E1	pre-SUF3	pre-tV(AAC)M3
pre-tI(AAU)L1	pre-tK(CUU)E1	pre-SUF8	pre-tQ(UUG)C
pre-tD(GUC)L2	pre-tA(AGC)L	pre-SUP6	pre-tV(AAC)M1
pre-tE(UUC)I	pre-tT(AGU)N2	pre-tL(UAG)L1	pre-tN(GUU)N1
pre-tN(GUU)O1	pre-tF(GAA)M	pre-tL(UAA)B1	pre-SUP56
pre-tN(GUU)K	pre-tI(AAU)N1	pre-TRN1	pre-tA(AGC)G
pre-tI(AAU)G	pre-tN(GUU)P	pre-tN(GUU)G	pre-tD(GUC)D
pre-tH(GUG)K	pre-tN(GUU)C	pre-tT(AGU)I1	pre-tD(GUC)J3
pre-tE(UUC)P	pre-tF(GAA)N	pre-tD(GUC)J4	pre-tV(AAC)J
pre-tG(GCC)D1	pre-SUP7	pre-SUP2	pre-tL(CAA)N
pre-tR(UCU)M2	pre-tD(GUC)G2	pre-tH(GUG)M	pre-tR(UCU)J2
pre-tN(GUU)N2	pre-tN(GUU)O2	pre-tV(AAC)K2	pre-tK(CUU)G2
pre-IMT1	pre-tR(UCU)G3	pre-tA(UGC)A	pre-tA(AGC)M1
pre-tN(GUU)L	pre-tS(GCU)L	pre-tQ(UUG)D2
pre-tG(GCC)P2	pre-tA(AGC)J	pre-tF(GAA)F
pre-tK(UUU)D	pre-EMT4	pre-tF(GAA)D
pre-tE(UUC)G3	pre-SUP19	pre-tQ(UUG)B
pre-tG(GCC)G1	pre-tT(AGU)J	pre-SUP8
pre-tK(CUU)C	pre-tI(AAU)B	pre-tV(AAC)G2
pre-tV(CAC)H	pre-tK(CUU)P	pre-tR(UCU)M1
pre-tE(UUC)G2	pre-tG(GCC)G2	pre-tA(AGC)K1
pre-tR(UCU)G2	pre-tM(CAU)C	pre-tD(GUC)I1
pre-tE(UUC)E2	pre-tF(GAA)B	pre-SUP3
pre-tE(UUC)E1	pre-SUF6	pre-tQ(UUG)L
pre-tK(CUU)I	pre-tI(AAU)I2	pre-tA(AGC)P
pre-tG(GCC)F2	pre-tK(CUU)G3	pre-tE(UUC)C
pre-tG(GCC)B	pre-tT(UGU)H	pre-tK(UUU)G1
pre-tE(UUC)K	pre-tD(GUC)L1	pre-tT(UGU)G1
pre-SUF4	pre-tW(CCA)M	pre-tQ(UUG)E1
mature tE(CUC)	pre-tH(GUG)G2	pre-tK(UUU)O
mature tR(UCU)	pre-tT(AGU)B	pre-tV(AAC)E2
	pre-tR(UCU)K	pre-tG(GCC)O1
	pre-tL(UAA)K	pre-tH(GUG)E2
	pre-tE(CUC)D	pre-EMT5
	pre-tV(AAC)K1	pre-tV(AAC)H
	pre-SUF16	pre-tV(AAC)G1
	pre-tD(GUC)K	pre-tC(GCA)G
	pre-tR(UCU)E	pre-tG(GCC)J1
	pre-tR(ACG)O	pre-tV(AAC)L
	pre-tG(GCC)E	pre-tQ(UUG)D3
	pre-tL(UAA)D	pre-tD(GUC)M
	pre-tQ(UUG)H	pre-tA(AGC)M2
	pre-tK(CUU)D2	pre-tF(GAA)P2
	pre-SUF1	pre-tP(UGG)N2
	pre-EMT3	pre-SUP54
	pre-tA(UGC)E	pre-tA(UGC)O
	pre-tG(GCC)M	pre-tF(GAA)G
	pre-tV(AAC)O	pre-tK(UUU)G2
	pre-tW(CCA)J	pre-SUF11
	pre-tK(CUU)J	pre-tK(CUU)G1
	pre-tT(AGU)D	pre-SUP11
	pre-SUF20	pre-tL(CAA)M
	pre-tA(AGC)F	pre-tP(UGG)N1
	pre-tE(UUC)B	pre-tL(CAA)K
	pre-tI(AAU)P2	pre-tI(AAU)D
	pre-tA(AGC)K2	pre-SOE1
	pre-tG(GCC)P1	pre-tF(GAA)H1
	pre-tI(AAU)E1	pre-tL(UAG)L2
	pre-tW(CCA)G1	pre-tF(GAA)H2
	pre-SUP5	pre-tT(AGU)C
	pre-tI(AAU)N2
	pre-tK(CUU)E2
	pre-tD(GUC)J2
	pre-tV(CAC)D
	pre-tQ(UUG)D1
	pre-SUF17
	pre-tR(ACG)L
	pre-tW(CCA)G2
	pre-tE(UUC)J
	mature tS(AGA)
	mature tL(CAA)
	mature tM(CAU)
	mature IMT
	mature tA(AGC)
	mature tA(UGC)
	mature tC(GCA)
	mature tD(GUC)
	mature tE(UUC)
	mature tF(GAA)
	mature tG(GCC)
	mature tG(UCC)
	mature tG(CCC)
	mature tH(GUG)
	mature tI(AAU)
	mature tI(UAU)
	mature tK(CUU)
	mature tK(UUU)
	mature tL(UAA)
	mature tL(UAG)
	mature tN(GUU)
	mature tP(AGG)
	mature tP(UGG)
	mature tQ(UUG)
	mature tR(ACG)
	mature tS(AGA)
	mature tS(GCU)
	mature tS(UGA)
	mature tT(AGU)
	mature tT(UGU)
	mature tV(AAC)
	mature tV(CAC)
	mature tV(UAC)
	mature tW(CCA)
	mature tY(GUA)
