# Supplementary material for: Transcriptome-wide analysis of alternative routes for RNA substrates into the exosome complex
Source: PLoS Genet. 2017 Mar 29;13(3):e1006699. doi: 10.1371/journal.pgen.1006699 (PMC5389853; doi:10.1371/journal.pgen.1006699)
Supplement: S4 Table — RPMs (reads per millions mapped reads) for each RNA species were averaged between two replicates of either the Rrp44-exo or Rrp44-exo-S1 construct and arranged by k-medians clustering. Distributions of transcripts among clusters displayed in Fig 5 are listed in this table. (XLSX) [file pgen.1006699.s009.xlsx]

## Sheet: Sheet1
Table S4: Composition of RNAPII transcripts cluster
Cluster1	Cluster2	Cluster3	Cluster4
MET6	RPL7B	RPL18A	RPS14B
NFS1	RPL9B	URA2	MPS2
TDH1	MCR1	ENO2	TDH3
GCR1	YMR182W-A	PDC1	LEU2
INO1	CDC19	NRD1	DIS3
ITR1	NPL3	RPS9A	RPL7A
HPF1	PMA1	TEF1	YJL047C-A
CWP2	FBA1	TEF2	EFB1
ZRT1	TYE7	HPT1	IDH1
CHC1	YJL160C	ASC1	GNP1
RIM4	ENO1	IMD3	BDF2
RPP2B	URA8	ADE12	DBP2
BUD16	HRP1	TKL1	IMD4
CHO1	TPI1	ADH1	YDR124W
ECM33	TDH2	LEU4	YLR042C
STB5	PGK1	HSC82	SNG1
PRY1	PGI1	MRP8	MEP1
UBC12	HSP150	ILV5	YLR179C
UTH1	FAS1	YEF3	TAD2
HNT1	SHM2	YDR433W	IDH2
TPO3	RPL28	NAB2	TRS31
AVO1	FAS2	RPL8B	INO80
ECM38	GPM1	ECM3	PYC2
YOR032W-A	SED1	RPL3	REF2
RPP1A	GLT1	PCT1	YPL088W
SFK1	TEF4	HOG1	ARB1
TIP1	CCW12	SSA2	MIG3
HXK1	SSA1	SSU1	RPL15A
RPL1A	ACC1	ODC2	SPE3
YGP1	ARO1	SSE1	BYE1
RPS2	TSA1	FUR1	SSB1
HIS3	AHP1	ACT1	DUR3
YNL190W	RPL18B	OLA1	SSB2
CHO2	PIR1	EFT2	RPS0B
YGR117C	CPR1	RPL10	YPL245W
RIM15	HMX1	RPL17B	SIL1
KNH1	RPS4B	VMA1	SEE1
YHP1	CTH1	CIS3	RPS15
GDS1	YLR297W	FET4	MET13
MDH2	PSA1	SVL3	BDH2
CNL1	HSP82	RPS0A	MYO2
DUR1_2	PFK2	GLN1	YHM2
RPS7A	ADE17	RPN4	TRM13
MRH1	PFK1	ALD6	CLN3
STE2	FLR1	EFT1	MNN1
TSL1	TAL1	RPL5	RPS1A
GAS1	HIS4	RPL31B	HIF1
VPS13	RPL4A	HTA2	COG3
PIC2	TEC1	ILV3	SPE2
HXT3	MNR2	SLS1	SNT2
YBR255C-A	PTC2	MTD1	ERG4
RPL22A	CPA2	RPS1B	ICS2
RNR2	GAT1	SAH1	COS10
ECM12	ARO4	RPS5	RPL31A
MTR4	ASN1	EXG1	RKM5
YRO2	LPD1	YKL151C	DIC1
TRA1	IRC15	PRS3	RDL1
LSP1	MET3	RHR2	RKI1
UGP1	BAP2	RNA14	RPL23B
TCB1	ARO8	SPO23	RPL16A
UPS3	RPL34A	ASR1	PDA1
KGD2	HEM4	YOL013W-A	NTH1
FLX1	SPC97	RNR1	YGR130C
PPT2	TPS1	SIS1	ERG1
BEM2	HIS5	HOM2	SYG1
GPG1	AGP3	HSP60	IZH4
MEP3	RPS3	IZH2	MAE1
DSE2	TDA4	TIM23	PMA2
GSY2	PSP2	AVT1	GIP3
HOM6	YKL069W	EGD1	RMI1
YPR127W	HSP104	GCN1	ACS2
BET5	DIP5	YPL216W	PYC1
YPC1	SAN1	YDJ1	LEU1
SCW11	HAC1	RPL9A	KRS1
GSC2	ACO2	RPP0	RPA135
YBR085C-A	SNA3	HTS1	BDH1
SST2	YHR022C-A	YBL029W	HEM12
PST2	WTM1	PRY2	SER3
YMR122W-A	PFK26	RPS16A	YEL047C
YRA1	HXK2	CIN1	TRP5
HEM3	RPS12	DED1	SAM1
OLE1	ARG82	GCN4	EXO5
SRB8	PDR12	TIS11	ADH3
PNS1	BAP3	MDN1	GUA1
YOL107W	PRY3	FUI1	UBA1
SLD7	URA1	MTQ1	HPR1
COX17	RPL13B	RPS9B	RPN2
IRC8	PDR16	RPL30	POP8
ORC5	VPS74	PAB1	ILV2
NCE102	HTB2	AHA1	VHR1
CRH1	SAM2	RPL25	RPL2A
CYB5	RPS22A	RPS24B	MAK3
UME6	GDH2	ADE6	TIF4631
YOP1	ATG19	YIL108W	RIB4
RPS10A	RPL38	FAA4	RPL22B
MRS3	SWF1	CDC48	GYP6
YGR001C	PTI1	TAT1	SUB1
NRG1	NEW1	YNL010W	RPS26A
VTC2	RPS31	RPL14A	MIM1
ECM32	LSC1	RPL16B	YGR079W
SSD1	RPL11B	RPL4B	CAR2
PCL1	KTR2	RPS19B	ERF2
GPH1	ADP1	DEF1	TMA19
AXL1	HHT2	SSC1	AIM22
TRX2	YCL049C	FRS2	MAL33
GPD1	GBP2	ILS1	NSL1
RPI1	GND1	IPP1	GUT2
ERG5	STM1	YER064C	HAS1
YPL257W	RPS13	ADE5_7	FUN12
YHR140W	TOS1	CYS4	LSM5
PHM8	GCV2	FET3	SAR1
EEB1	BMH2	PDR5	PHO88
SMF3	SVF1	PUS2	PEP3
RPA190	APE3	RPL2B	MOT1
PLB3	SMF1	LYS4	YJL133C-A
ARO3	ERG20	RTN1	BAT1
USV1	ARF2	RPL1B	THP3
ALD3	SOD1	CKS1	YBR238C
YDR391C	SUN4	RPL34B	GRS1
ARP3	RPL24A	LYS20	UBC1
RPS7B	RPP1B	ACO1	LDB18
SSU72	UBX6	RIF2	CBF5
TPS2	RPL32	BLM10	YET2
IDP3	SML1	QDR2	TOS3
ZPS1	PEP4	OSM1	AKR1
YMR253C	ICY1	TIF1	SLA1
GWT1	RPS10B	RPO21	YNL024C
FOL1	RPS19A	RPL17A	UBC13
RPB2	BMH1	ATG23	OYE2
IRA1	ARG4	YDL012C	DED81
RRN3	YJL127C-B	SCW4	TOM71
TNA1	ADE4	URA10	LYP1
PHO3	GLK1	RRN5	PRM4
DFG10	YHR097C	SWI1	MDM31
OPI3	HCH1	RMD6	YPL272C
SWD1	YPR036W-A	IML2	TAF8
RBS1	YCF1	YGR121W-A	NCE103
YNL058C	PET10	GCV3	HDA2
MFA2	RPS16B	TOM1	FIT2
RPL42A	RPL13A	PAN6	SEC26
YCH1	DOT6	GEP5	IES5
ROD1	RPS11B	SLM3	SAM37
NUP157	MDS3	TIF2	SUR7
RSF2	PUP3	ADE3	SUL2
RPL21B	RPS6B	KAP123	CTL1
YOL097W-A	HSL7	KAP95	SEC17
VMA3	RPL41B	CTF19	PKH1
YLR326W	UTR1	ALD5	NOP1
EKI1	ATP1	HTA1	ULA1
KGD1	HER1	SEC27	ABM1
HSP12	XRN1	RPS14A	DLD3
MSH1	ACA1	STI1	YLR446W
GLR1	FAA1	PHO85	ENB1
ADR1	PCL7	VMA2	ALT1
PSD1	NTE1	YOL114C	RPN1
HEM15	RAD3	ZUO1	ABD1
KIP1	GUS1	CDC60	NIS1
PPX1	GDH1	RPS4A	MKC7
NTF2	CPT1	RPL19B	LOS1
ALG13	ADE13	TPC1	LSB6
TOR2	HTB1	PRE7	YLR164W
PEP8	AMD1	PDI1	TUB1
SOL3	CCW14	YLR257W	RAD55
TFS1	YKL106C-A	RPS26B	RUP1
YLR001C	PIL1	NOP56	PNC1
SNR79	BGL2	DOG1	TPO1
SNR58	BAG7	ADO1	RSC2
SNR39B	YML007C-A	ERG24	YDR341C
SNR45	EGT2	YOL019W	STT4
SNR53	DUG1	RPL41A	YIR018C-A
SNR65	TRP1	YHR020W	NSR1
SNR67	HNM1	MEP2	STE20
SNR40	YOR059C	HMS2	YNR034W-A
SNR74	RPS18B	RPL6B	TAT2
SNR55	RPS27B	YIP4	RUF5-2
SNR190	SRC1	NDE1	RUF5-1
SNR87	REX2	YDR089W	SNR41
SNR33	DSE4	YAP1802	SNR18
SNR5	STP4	YOL086W-A	SNR60
SNR36	UBC4	LYS9	SNR48
CUT567	CIS1	ERT1	SNR39
CUT571	PDC5	RNR4	SNR76
CUT623	LYS2	UTR2	SNR38
CUT549	VMA4	RPL39	SNR69
CUT655	YCR015C	SMT3	SNR13
CUT041	ADH2	THS1	SNR70
CUT029	RPS8B	AVL9	SNR51
CUT337	UBI4	ICT1	SNR75
CUT408	MMS2	SIM1	SNR54
CUT568	YDR514C	YJL107C	SNR56
CUT278	YLR352W	APS2	SNR10
CUT078	NTH2	CAR1	SNR191
CUT092	STO1	RAD34	SNR86
CUT379	ART10	BIG1	SNR32
CUT259	RPL6A	RPL27A	CUT513
CUT790	ZEO1	PMP2	CUT151
CUT110	PUF2	RPS6A	CUT129
CUT661	YOR289W	PRT1	CUT188
CUT121	RPS20	PSE1	CUT745
CUT798	PET9	MIT1	CUT727
CUT524	DSE1	RPL35A	CUT545
CUT130	CRM1	COX12	CUT386
CUT586	HAA1	RIB5	CUT089
CUT014	COP1	NOG2	CUT638
CUT689	GUK1	RPL23A	CUT644
CUT396	EDE1	HXT1	CUT246
CUT335	BDF1	HHT1	CUT517
CUT011	FCY1	ABP1	CUT348
CUT646	GAS5	ARG1	CUT288
SUT786	STE6	CYS3	CUT831
SUT098	FPR1	YJL132W	CUT474
SUT053	YDL124W	GSP1	CUT820
SUT086	SEC7	ASK10	CUT542
SUT472	ORM2	GSH1	CUT516
SUT350	ADE1	ERG3	CUT434
SUT264	RPS22B	ERG10	CUT271
SUT468	RPL14B	RPL12A	CUT656
SUT567	ICL1	RPS28B	CUT859
SUT443	SAM3	CDC39	CUT368
SUT484	YHK8	SNQ2	CUT423
SUT077	NOP7	YLR194C	SUT503
SUT578	RPL33A	DPS1	SUT779
SUT365	ATP2	STE23	SUT240
SUT258	GGC1	NET1	SUT650
SUT142	RPS17A	FCY2	SUT232
SUT744	SHB17	DPM1	SUT583
SUT747	PDB1	YPL150W	SUT222
SUT011	YPS3	RPL19A	SUT003
SUT499	MOD5	KAR2	SUT506
SUT766	RPS25A	ASN2	SUT471
SUT641	FSH1	MIG2	SUT580
SUT544	KRE6	YHL042W	SUT037
SUT154	THI3	LST8	SUT239
SUT272	ERG28	IRC23	SUT233
SUT282	DFM1	RPL36B	SUT539
SUT323	IRA2	HAL1	SUT051
SUT658	APE2	YLR413W	SUT846
SUT666	VPH1	MET32	SUT326
	YPR098C	RPL12B	SUT756
	APT2	UTP20	SUT147
	MPT5	ILV6	SUT270
	CLN2	RTS3	SUT735
	AGP1	ARN1	SUT156
	SAC6	CPS1	SUT815
	LST4	COF1	SUT248
	CAN1	ADK1	SUT430
	TCB3	YBR197C
	YPS1	VAS1
	BRO1	DYN1
	MMF1	PEX6
	EGD2	RGI2
	ALA1	RPS18A
	HSP42	KTR1
	YHR112C	SEC53
	GTO1	AAT2
	GCN2	GAL80
	PRC1	YOR093C
	UBR2	LYS21
	SMA2	VMA13
	POP1	TYS1
	YCR061W	SEC31
	HIS1	YPL066W
	CDC16	YAP1
	YPL109C	THR4
	SSL2	YIL001W
	FMP27	DAP1
	YLR307C-A	RPS24A
	CAM1	ERG11
	SBP1	GPI2
	RPP2A	RPL24B
	RPL35B	FRA1
	PMP3	MSB2
	SNA2	YLR312C
	TOR1	BRR6
	NAB3	HPA3
	YER158C	ARA1
	YGR054W	SRO9
	NMD2	BAR1
	PET8	RCO1
	NCP1	YOL092W
	VAC8	IFH1
	RPL33B	GRX8
	DUS3	RPL11A
	PEP1	PRB1
	MHP1	YGR035C
	RPS23B	ARC1
	PYK2	YOR342C
	DOP1	YOR186W
	YNL208W	TRR1
	ESC2	AMN1
	YMR196W	RPL26A
	PCL5	ERG13
	SPT16	RTN2
	CLB1	IDP1
	HSP26	ICY2
	KES1	PRO3
	RPL20A	STU2
	UTP10	LAT1
	IQG1	YPL247C
	RPL20B	MUP1
	LAP4	SCP160
	ADE16	RPL26B
	PMR1	PMT1
	RPL40A	GFA1
	YPP1	MNT3
	NIP1	BRL1
	CLU1	YKT6
	MNL2	SAC1
	ISC1	ICP55
	YDR381C-A	RCK2
	HSP78	MIS1
	NOG1	PEX1
	CYC1	MDY2
	YOX1	RPS27A
	UBC8	FLC1
	DMA1	RPS17B
	VBA4	PIK1
	CEP3	MBF1
	SNR19	FTR1
	SNR14	SUB2
	SRG1	KIC1
	TLC1	YOL075C
	RUF20	SRP1
	SNR50	YMR226C
	SNR72	TIF3
	SNR59	CRF1
	SNR64	MES1
	SNR47	YOR1
	SNR73	SIN3
	SNR62	IKI3
	SNR68	SEC23
	SNR78	VMA6
	SNR66	THO2
	SNR77	RPG1
	SNR61	ALR1
	SNR17A	MYO1
	SNR17B	YGL193C
	SNR57	LYS12
	SNR80	UTP21
	SNR46	FAB1
	SNR35	MDG1
	SNR84	CSE1
	SNR81	NUM1
	SNR42	LSR1
	SNR189	SNR7-L
	SNR3	SNR7-S
	SNR85	SNR128
	SNR11	SNR24
	NME1	SNR71
	SNR37	SNR63
	SNR49	SNR4
	CUT677	SNR31
	CUT650	SNR161
	CUT680	SNR9
	CUT674	SNR34
	CUT146	SNR30
	CUT226	SNR83
	CUT221	SNR82
	CUT515	SNR8
	CUT325	SNR43
	CUT234	CUT507
	CUT629	CUT585
	CUT604	CUT612
	CUT897	CUT306
	CUT422	CUT669
	CUT231	CUT453
	CUT168	CUT311
	CUT160	CUT742
	CUT701	CUT609
	CUT817	CUT432
	CUT449	CUT733
	CUT071	CUT399
	CUT534	CUT166
	CUT361	CUT686
	CUT144	CUT558
	CUT153	CUT706
	CUT780	CUT322
	CUT659	CUT699
	CUT254	CUT532
	CUT883	CUT222
	CUT466	CUT681
	CUT615	CUT497
	CUT921	CUT880
	CUT433	CUT017
	CUT334	CUT739
	CUT919	CUT907
	CUT475	CUT593
	CUT605	CUT030
	CUT468	CUT600
	CUT481	CUT684
	CUT405	CUT241
	CUT695	CUT869
	CUT143	CUT806
	CUT811	CUT510
	CUT313	CUT320
	CUT109	CUT550
	CUT691	CUT038
	CUT561	CUT848
	CUT340	CUT050
	CUT756	CUT867
	CUT795	CUT617
	CUT704	CUT587
	CUT303	CUT232
	CUT578	CUT173
	CUT836	CUT273
	CUT438	CUT870
	CUT087	CUT489
	CUT765	CUT763
	CUT424	CUT319
	CUT528	CUT909
	CUT626	CUT793
	CUT103	CUT162
	CUT692	CUT819
	CUT178	CUT024
	CUT671	CUT118
	CUT580	CUT508
	CUT844	CUT799
	CUT597	CUT918
	CUT767	CUT754
	CUT250	CUT455
	SUT640	CUT881
	SUT388	CUT923
	SUT535	CUT456
	SUT355	CUT922
	SUT564	CUT175
	SUT247	CUT679
	SUT386	CUT694
	SUT709	CUT614
	SUT467	CUT630
	SUT442	CUT741
	SUT279	CUT269
	SUT834	CUT776
	SUT465	CUT332
	SUT076	CUT047
	SUT285	CUT583
	SUT328	CUT015
	SUT408	SUT298
	SUT228	SUT720
	SUT634	SUT164
	SUT716	SUT349
	SUT119	SUT277
	SUT729	SUT255
	SUT728	SUT069
	SUT057	SUT833
	SUT257	SUT395
	SUT477	SUT566
	SUT120	SUT792
	SUT335	SUT091
	SUT504	SUT586
	SUT309	SUT093
	SUT808	SUT047
	SUT302	SUT153
	SUT300	SUT018
	SUT251	SUT252
	SUT778	SUT412
	SUT479	SUT111
	SUT595	SUT079
	SUT447	SUT708
	SUT256	SUT570
	SUT707	SUT743
	SUT489	SUT100
	SUT623	SUT460
	SUT451	SUT829
	SUT146	SUT473
	SUT474	SUT215
	SUT281	SUT056
	SUT319	SUT221
	SUT268	SUT205
	SUT722	SUT644
	SUT403	SUT618
	SUT203	SUT679
	SUT392	SUT253
	SUT010	SUT746
	SUT370	SUT476
	SUT105	SUT141
	SUT646	SUT804
	SUT294	SUT633
	SUT330	SUT114
	SUT466	SUT181
	SUT065	SUT416
	SUT588	SUT420
	SUT278	SUT683
	SUT005	SUT118
	SUT703	SUT704
	SUT075	SUT385
		SUT427
		SUT508
		SUT202
		SUT066
		SUT591
		SUT693
		SUT204
		SUT246
		SUT016
		SUT030
		SUT789
		SUT021
		SUT531
		SUT590
		SUT132
		SUT145
		SUT213
		SUT734
		SUT187
		SUT122
		SUT515
		SUT767
		SUT092
		SUT299
		SUT814
		SUT661
		SUT073
		SUT173
		SUT048
		SUT495
		SUT371
