# Supplementary material for: Transcriptome-wide analysis of alternative routes for RNA substrates into the exosome complex
Source: PLoS Genet. 2017 Mar 29;13(3):e1006699. doi: 10.1371/journal.pgen.1006699 (PMC5389853; doi:10.1371/journal.pgen.1006699)
Supplement: S5 Table — RPKMs for each of the 200 most expressed mRNAs are displayed for the two replicates of Rrp44 in strains also expressing either wild type Rrp41 or the Rrp41-channel mutant, and the ratio between average binding of Rrp44 and Rrp44 (Rrp41-channel) was calculated. mRNAs with higher relative binding to Rrp44 in combination with Rrp41-channel are predicted to be strongly subject to nuclear degradation and are listed at the top. See also 2D scatter plot for the top 200 mRNAs (Fig 7D). (XLSX) [file pgen.1006699.s010.xlsx]

## Sheet: Sheet1
Table S5: Rrp44 and Rrp44(Rrp41-channel) RPKM for mRNAs
	Rrp44_1 (RPKM)	Rrp44_2 (RPKM)	Rrp44_Rrp41-channel_1 (RPKM)	Rrp44_Rrp41-channel_2 (RPKM)	Rrp44 (average RPKM)	Rrp44_Rrp41-channel (average RPKM)	Rrp44_Rrp41wt/-channel
DBP2	115.774	144.636	196.748	319.078	130.205	257.913	0.504841
BDF2	95.246	360.169	383.823	342.497	227.707	363.16	0.627017
RPL9B	503.733	696.832	895.12	953.634	600.283	924.377	0.649391
RPS14B	649.929	879.62	1034.27	1145.7	764.774	1089.98	0.701639
RPS9A	334.101	689.58	770.098	661.1	511.841	715.599	0.715262
HPT1	301.069	349.082	535.691	336.645	325.076	436.168	0.745299
RPL7B	296.484	443.569	514.061	469.014	370.026	491.538	0.752794
RPL18B	190.607	231.945	318.3	189.918	211.276	254.109	0.831438
TYE7	148.176	218.662	146.804	275.64	183.419	211.222	0.868371
MCR1	172.191	221.182	222.671	196.313	196.686	209.492	0.938874
BAP2	127.535	211.612	143.592	217.596	169.573	180.594	0.938976
NRD1	183.095	279.335	234.307	238.254	231.215	236.28	0.978561
HRP1	106.645	159.346	143.592	126.623	132.995	135.108	0.984368
NPL3	399.22	532.573	440.945	438.513	465.897	439.729	1.05951
LEU4	151.432	99.713	58.213	167.236	125.572	112.724	1.11398
RPL18A	243.018	260.987	249.822	196.006	252.002	222.914	1.13049
ADE12	172.138	98.896	112.672	123.117	135.517	117.894	1.14948
BAT1	191.251	160.374	35.447	248.22	175.812	141.834	1.23957
IMD4	89.74	133.089	96.573	81.676	111.415	89.1245	1.2501
CIS3	205.183	184.184	104.955	172.688	194.683	138.821	1.4024
ARO4	142.59	145.648	111.586	91.108	144.119	101.347	1.42204
RPL9A	299.036	361.024	239.982	224.064	330.03	232.023	1.4224
RPL7A	262.14	236.059	156.528	193.427	249.099	174.977	1.42361
ILV5	666.088	699.538	408.826	518.494	682.813	463.66	1.47266
TEF4	154.695	225.653	94.956	159.025	190.174	126.99	1.49755
FUI1	116.049	37.92	46.538	54.264	76.9845	50.401	1.52744
RPL8B	198.911	383.493	194.051	181.036	291.202	187.543	1.55272
CPR6	27.583	49.038	28.629	18.505	38.3105	23.567	1.6256
PDR5	53.136	62.71	28.314	33.952	57.923	31.133	1.8605
RPL28/CYH2	422.915	555.903	268.008	255.173	489.409	261.591	1.8709
EFB1	360.339	373.184	216.354	166.253	366.762	191.303	1.91717
ALD5	141.337	81.938	70.729	45.154	111.637	57.9415	1.92673
RPL4B	153.875	215.859	82.155	108.333	184.867	95.244	1.94098
ARO1	66.817	53.467	29.71	32.095	60.142	30.9025	1.94619
RPS0B	128.554	269.026	89.495	112.191	198.79	100.843	1.97128
RHR2	185.953	181.203	80.419	103.963	183.578	92.191	1.99128
RPS31	359.172	454.658	270.759	132.643	406.915	201.701	2.01742
CRH1	101.417	68.833	50.278	33.191	85.125	41.7345	2.03968
ADH1	770.159	1191.4	504.702	430.583	980.78	467.643	2.09728
ARG1	203.347	210.188	114.528	79.317	206.767	96.9225	2.13333
ILV3	130.536	94.084	76.287	27.614	112.31	51.9505	2.16187
ECM33	162.937	147.064	81.014	62.185	155	71.5995	2.16483
RPL19B	183.819	173.317	82.116	81.312	178.568	81.714	2.18528
RPS15	353.022	471.923	204.759	171.827	412.472	188.293	2.19059
DED1	84.283	103.036	55.467	29.707	93.6595	42.587	2.19925
AHP1	585.152	580.092	265.713	261.719	582.622	263.716	2.20928
PSA1	318.768	229.154	133.721	114.059	273.961	123.89	2.21132
URA2	110.764	98.402	57.752	35.586	104.583	46.669	2.24095
RPS8B	238.699	165.129	78.073	100.93	201.914	89.5015	2.25598
GLT1	58.149	56.9	25.874	24.43	57.5245	25.152	2.28707
RNR1	107.714	81.344	38.615	43.581	94.529	41.098	2.30009
CCW12	807.059	1010.1	463.195	324.705	908.581	393.95	2.30633
PAB1	102.402	109.599	45.745	45.298	106.001	45.5215	2.32858
HSC82	353.342	458.239	195.207	150.73	405.79	172.969	2.34604
HXK2	195.322	162.435	68.742	82.843	178.879	75.7925	2.36011
HSP104	86.945	48.175	11.314	45.598	67.56	28.456	2.37419
ILV2	81.993	79.944	40.295	27.088	80.9685	33.6915	2.40323
ARO8	127.086	141.277	54.394	57.134	134.181	55.764	2.40624
ADE5_7	115.675	91.121	61.1	24.684	103.398	42.892	2.41066
RPL10	446.36	514.407	252.702	142.169	480.384	197.435	2.43312
TRP5	84.34	114.486	32.916	47.153	99.413	40.0345	2.48318
RPS3	245.053	510.836	148.82	154.495	377.945	151.657	2.49209
RPL4A	260.141	249.979	107.879	95.632	255.06	101.756	2.5066
HXT3	106.095	55.916	41.712	22.918	81.0055	32.315	2.50675
GAS1	141.73	153.557	50.241	67.548	147.643	58.8945	2.50691
ASC1	525.718	641.924	268.267	194.213	583.821	231.24	2.52474
TSA1	280.609	413.772	139.821	133.01	347.19	136.416	2.5451
OYE2	154.098	134.956	82.24	31.162	144.527	56.701	2.54893
HPF1	71.416	14.095	17.086	16.141	42.7555	16.6135	2.57354
PYC2	79.426	57.209	18.736	34.313	68.3175	26.5245	2.57564
MAE1	87.426	41.74	25.799	24.152	64.583	24.9755	2.58585
ARG4	151.735	158.34	54.883	64.781	155.038	59.832	2.59121
RPP0	256.856	305.264	142.555	74.195	281.06	108.375	2.5934
HSP150	720.801	490.349	234.655	230.491	605.575	232.573	2.60381
TPI1	738.138	566.464	227.359	273.141	652.301	250.25	2.6066
PDC5	94.966	111.307	47.319	31.164	103.136	39.2415	2.62825
YGP1	188.869	26.857	40.069	41.839	107.863	40.954	2.63376
TIF2	142.691	154.887	55.145	57.711	148.789	56.428	2.63679
CPR1	602.014	540.249	174.757	258.195	571.131	216.476	2.63831
EGT2	84.908	75.667	30.954	29.816	80.2875	30.385	2.64234
ALD6	401.962	693.334	238.333	174.702	547.648	206.517	2.65182
CWP2	359.264	426.476	147.972	148.253	392.87	148.113	2.65251
SSB2	198.131	248.212	74.852	92.946	223.171	83.899	2.66
RPS5	330.687	545.18	248.036	77.997	437.933	163.017	2.68644
SAM1	141.222	175.809	81.004	36.569	158.516	58.7865	2.69646
CPA2	190.919	216.236	92.409	57.258	203.577	74.8335	2.72041
RPL25	190.389	195.603	77.126	64.675	192.996	70.9005	2.72207
STE2	158.183	66.824	28.636	53.474	112.504	41.055	2.74031
RPS2	338.096	316.315	121.006	117.325	327.206	119.166	2.74581
RPL2B	261.672	206.533	110.438	58.166	234.103	84.302	2.77695
CHO2	73.887	51.402	24.218	20.872	62.6445	22.545	2.77864
ILS1	54.668	77.648	20.096	27.507	66.158	23.8015	2.77957
PGI1	312.364	300.412	131.946	87.996	306.388	109.971	2.78608
RPS19B	167.631	162.304	73.243	44.445	164.968	58.844	2.80347
RPS13	282.737	304.071	150.628	57.273	293.404	103.95	2.82254
TKL1	203.685	186.142	91.993	46	194.913	68.9965	2.82498
BLM10	41.501	17.243	8.376	12.375	29.372	10.3755	2.8309
ATP1	104.349	84.693	27.979	38.504	94.521	33.2415	2.84346
ENO1	1073.22	712.831	317.738	300.434	893.026	309.086	2.88925
SSA2	266.536	388.795	122.705	103.35	327.666	113.028	2.89899
SED1	694.821	455.689	261.044	135.359	575.255	198.202	2.90237
SSE1	221.746	231.514	87.653	68.438	226.63	78.0455	2.90382
MRH1	217.135	112.394	46.952	65.034	164.764	55.993	2.94259
RPL3	514.633	606.784	224.066	155.526	560.708	189.796	2.95427
GPM1	799.269	839.511	357.858	194.515	819.39	276.187	2.9668
TOS1	105.84	99.538	37.635	31.559	102.689	34.597	2.96815
TDH2	1028.84	855.884	314.27	316.471	942.362	315.37	2.98811
RPS6B	183.22	122.313	62.429	39.319	152.767	50.874	3.00284
OLE1	129.427	63.708	28.515	35.498	96.5675	32.0065	3.01712
PDC1	1891.91	2011.4	692.038	588.444	1951.65	640.241	3.04831
KAP123	64.126	89.512	23.155	26.454	76.819	24.8045	3.09698
ASN1	150.471	152.828	64.569	32.607	151.649	48.588	3.12113
DSE1	80.153	52.778	14.55	27.662	66.4655	21.106	3.14913
CDC60	54.387	79.776	27.205	15.387	67.0815	21.296	3.14996
SHM2	296.666	282.61	109.626	73.197	289.638	91.4115	3.16851
NOG2	104.107	57.891	28.484	22.569	80.999	25.5265	3.17313
MDN1	25.792	17.342	9.108	4.437	21.567	6.7725	3.1845
GDH1	144.864	71.752	47.443	20.444	108.308	33.9435	3.19083
ENO2	2072.54	2168.57	776.98	550.437	2120.55	663.708	3.19501
SSA1	306.825	370.724	108.215	103.258	338.774	105.737	3.20395
RPS11B	156.635	97.949	51.756	27.551	127.292	39.6535	3.21011
EXG1	292.191	172.446	73.996	70.642	232.318	72.319	3.21241
RPS7A	191.224	146.241	45.748	59.142	168.733	52.445	3.21732
RPS0A	159.757	262.914	69.833	61.466	211.335	65.6495	3.21915
SSB1	270.614	355.697	89.792	100.429	313.155	95.1105	3.29254
RPS1A	278.517	226.535	91.686	60.426	252.526	76.056	3.32026
CDC19	1519.03	1774.83	551.374	432.617	1646.93	491.995	3.34745
TEF1	1688.72	1661.57	563.169	428.851	1675.15	496.01	3.37724
SCW4	114.491	92.765	34.6	26.221	103.628	30.4105	3.40764
FBA1	1599.54	1545.17	502.519	418.208	1572.35	460.364	3.41546
UBA1	66.449	59.014	21.4	15.018	62.7315	18.209	3.44508
UTH1	222.312	113.208	70.158	26.874	167.76	48.516	3.45783
ADE6	60.819	38.352	16.151	12.527	49.5855	14.339	3.45809
TIF1	149.429	150.736	46.529	40.101	150.082	43.315	3.46491
PGK1	1039.74	771.019	269.65	252.176	905.381	260.913	3.47005
YEF3	436.658	522.933	138.897	137.537	479.796	138.217	3.47132
ACO1	152.762	130.027	45.061	35.545	141.394	40.303	3.50829
RPB2	47.399	36.028	10.477	12.955	41.7135	11.716	3.56039
ACT1	373.563	287.3	92.472	92.824	330.432	92.648	3.56653
PFK2	145.591	126.002	36.754	38.167	135.797	37.4605	3.62506
RPS1B	244.753	352.582	100.502	63.581	298.668	82.0415	3.64044
TEF2	1812.2	1753.27	572.28	402.65	1782.73	487.465	3.65715
SAH1	310.594	242.237	74.69	76.312	276.416	75.501	3.66108
VAS1	69.433	41.831	22.373	7.611	55.632	14.992	3.71078
TDH3	2713.43	2869.74	829.812	654.491	2791.59	742.151	3.76148
HSP82	229.572	178.623	54.867	52.916	204.097	53.8915	3.78719
GCN1	50.341	31.48	10.518	11.068	40.9105	10.793	3.79047
ATP2	126.469	51.185	36.119	10.673	88.827	23.396	3.79667
HIS4	179.034	140.425	52.377	31.402	159.73	41.8895	3.81312
ACC1	122.101	84.059	24.117	29.866	103.08	26.9915	3.81898
RPO21	56.169	26.5	8.376	12.994	41.3345	10.685	3.86846
TRA1	17.74	8.882	5.928	0.902	13.311	3.415	3.8978
RAX2	52.026	14.911	12.135	4.575	33.4685	8.355	4.0058
COP1	65.54	30.135	8.308	15.162	47.8375	11.735	4.07648
EFT1	265.607	348.964	94.596	56.089	307.286	75.3425	4.07851
GUS1	83.177	72.331	20.684	17.439	77.754	19.0615	4.07911
DPS1	128.463	87.699	35.307	17.452	108.081	26.3795	4.09716
EFT2	262.103	307.75	71.741	65.849	284.927	68.795	4.14167
VPH1	84.829	34.931	16.457	12.411	59.88	14.434	4.14854
FAS2	288.232	189.655	61.467	53.715	238.944	57.591	4.14897
CDC48	151.134	108.292	23.5	38.925	129.713	31.2125	4.1558
PMA1	746.875	534.717	137.099	169.214	640.796	153.156	4.18393
RPL15A	295.094	329.243	108.356	40.467	312.168	74.4115	4.19516
GLN1	383.894	211.007	85.022	56.442	297.451	70.732	4.20532
SSC1	128.579	159.888	40.295	28.13	144.233	34.2125	4.21581
UGP1	153.201	118.924	34.812	29.035	136.062	31.9235	4.26214
TDH1	678.881	372.509	110.822	132.576	525.695	121.699	4.31963
RPL2A	213.551	230.615	57.948	44.48	222.083	51.214	4.33637
BMH2	97.228	67.365	20.511	17.236	82.2965	18.8735	4.36043
LYS2	54.472	26.114	8.607	9.371	40.293	8.989	4.48248
PFK1	101.414	133.726	29.239	22.976	117.57	26.1075	4.5033
CHC1	56.374	52.392	19.727	4.331	54.383	12.029	4.52099
CHC1	56.374	52.392	19.727	4.331	54.383	12.029	4.52099
VMA1	217.231	177.075	60.353	26.498	197.153	43.4255	4.54003
LAT1	114.483	55.718	13.447	23.706	85.1005	18.5765	4.58108
ADE3	92.084	63.172	16.593	16.303	77.628	16.448	4.7196
MSB2	50.872	32.907	12.042	5.389	41.8895	8.7155	4.80632
MET6	531.312	438.853	97.597	101.334	485.082	99.4655	4.87689
MTR4	77.96	14.399	11.935	6.943	46.1795	9.439	4.89241
VMA2	120.743	118.924	28.074	20.324	119.834	24.199	4.952
LEU1	131.012	138.472	21.584	31.89	134.742	26.737	5.03953
ASN2	109.919	89.884	23.018	15.525	99.9015	19.2715	5.1839
PDI1	115.317	113.014	30.872	12.28	114.165	21.576	5.29132
ADE17	125.611	77.498	31.896	6.443	101.555	19.1695	5.29771
FAS1	276.555	175.047	54.75	28.766	225.801	41.758	5.40737
GLK1	152.665	112.786	29.214	16.617	132.726	22.9155	5.79195
ITR1	294.114	94.265	31.023	33.422	194.189	32.2225	6.02652
BEM2	35.549	13.483	6.609	1.486	24.516	4.0475	6.05707
TSL1	52.485	18.488	4.597	6.686	35.4865	5.6415	6.29026
HXK1	171.924	80.077	15.252	21.36	126.001	18.306	6.88302
DIS3	207.196	26.316	21.531	10.643	116.756	16.087	7.25779
ADO1	196.037	160.306	16.063	32.303	178.172	24.183	7.36763
IRA1	18.773	10.47	2.466	0.531	14.6215	1.4985	9.75742
MDH2	233.818	15.382	10.04	11.125	124.6	10.5825	11.7742
URA1	143.436	10.141	10.591	1.956	76.7885	6.2735	12.2401
KGD1	65.378	25.773	5.089	2.193	45.5755	3.641	12.5173
DUR1_2	54.316	6.123	1.631	2.109	30.2195	1.87	16.1602
HIS3	390.576	30.965	8.662	0	210.77	4.331	48.6656
ZRT1	281.318	4.942	3.687	0	143.13	1.8435	77.6404
ZPS1	282.329	0	1.938	0	141.165	0.969	145.681
