# Supplementary material for: Transcriptome-wide analysis of alternative routes for RNA substrates into the exosome complex
Source: PLoS Genet. 2017 Mar 29;13(3):e1006699. doi: 10.1371/journal.pgen.1006699 (PMC5389853; doi:10.1371/journal.pgen.1006699)
Supplement: S6 Table — RPKMs for each of the 200 most expressed SUTs are displayed for the two replicates of Rrp44 in strains also expressing either wild type Rrp41 or the Rrp41-channel mutant, and the ratio between average binding of Rrp44 and Rrp44 (Rrp41-channel) was calculated. SUTs with higher relative binding to Rrp44 in combination with Rrp41-channel are predicted to be strongly subject to nuclear degradation and are listed at the top. See also 2D scatter plot for top 200 SUTs (Fig 7F). (XLSX) [file pgen.1006699.s011.xlsx]

## Sheet: Sheet1
Table S6: Rrp44 and Rrp44(Rrp41-channel) RPKM for SUTs
	Rrp44_1 (RPKM)	Rrp44_2 (RPKM)	Rrp44_Rrp41-channel_1 (RPKM)	Rrp44_Rrp41-channel_2 (RPKM)	Rrp44 (average RPKM)	Rrp44_Rrp41-channel (average RPKM)	Rrp44_Rrp41wt/-channel
SUT481	18.717	17.102	1.84	0	17.9095	0.92	19.4668
SUT828	36.43	7.925	2.388	1.547	22.1775	1.9675	11.2719
SUT379	19.398	10.634	3.433	0	15.016	1.7165	8.74803
SUT540	17.228	8.095	3.049	0	12.6615	1.5245	8.30535
SUT786	176.196	44.354	24.5	2.886	110.275	13.693	8.05338
SUT537	60.771	28.556	1.955	10.135	44.6635	6.045	7.3885
SUT471	93.436	31.361	11.811	7.652	62.3985	9.7315	6.41201
SUT687	12.869	5.039	1.265	1.639	8.954	1.452	6.16667
SUT258	190.201	85.433	19.8	25.657	137.817	22.7285	6.06362
SUT532	70.887	4.899	3.69	9.562	37.893	6.626	5.71883
SUT722	60.371	45.89	18.854	0	53.1305	9.427	5.63599
SUT728	78.143	39.342	13.17	12.8	58.7425	12.985	4.52387
SUT606	16.672	6.185	1.553	4.024	11.4285	2.7885	4.09844
SUT573	31.534	12.348	3.1	8.035	21.941	5.5675	3.94091
SUT708	129.6	152.248	28.669	43.341	140.924	36.005	3.91401
SUT704	125.022	172.787	35.791	46.377	148.905	41.084	3.62439
SUT477	237.086	163.833	92.553	23.986	200.459	58.2695	3.44021
SUT623	84.257	44.991	20.333	17.565	64.624	18.949	3.41042
SUT047	111.089	41.523	22.34	23.159	76.306	22.7495	3.35418
SUT311	52.134	5.104	3.844	14.944	28.619	9.394	3.04652
SUT285	146.662	36.272	34.151	30.977	91.467	32.564	2.80884
SUT077	123.187	60.297	36.334	29.426	91.742	32.88	2.79021
SUT822	16.418	4.822	5.448	2.353	10.62	3.9005	2.72273
SUT578	41.722	51.347	29.886	4.556	46.5345	17.221	2.70219
SUT059	27.993	4.698	5.308	6.878	16.3455	6.093	2.68267
SUT355	278.256	81.72	61.554	79.761	179.988	70.6575	2.54733
SUT342	11.537	7.529	6.806	1.47	9.533	4.138	2.30377
SUT319	79.154	23.247	31.518	13.613	51.2005	22.5655	2.26897
SUT043	18.026	27.529	15.95	4.134	22.7775	10.042	2.26822
SUT670	15.571	5.567	2.396	6.986	10.569	4.691	2.25304
SUT650	57.705	20.337	18.382	17.202	39.021	17.792	2.19318
SUT045	37.587	27.172	10.233	19.891	32.3795	15.062	2.14975
SUT595	41.079	19.303	21.81	6.28	30.191	14.045	2.14959
SUT633	21.657	28.269	8.517	15.175	24.963	11.846	2.10729
SUT596	12.153	4.759	3.585	4.645	8.456	4.115	2.05492
SUT817	54.939	36.303	9.115	35.433	45.621	22.274	2.04817
SUT098	223.927	246.267	113.827	117.449	235.097	115.638	2.03304
SUT099	11.219	7.322	7.721	1.429	9.2705	4.575	2.02634
SUT527	22.063	47.516	26.03	8.432	34.7895	17.231	2.01901
SUT612	25.356	19.274	10.558	11.971	22.315	11.2645	1.981
SUT541	9.183	30.566	16.929	3.51	19.8745	10.2195	1.94476
SUT504	36.181	17.623	14.055	14.165	26.902	14.11	1.90659
SUT658	14.164	6.933	7.311	4.06	10.5485	5.6855	1.85533
SUT426	92.526	5.176	7.797	45.467	48.851	26.632	1.8343
SUT181	69.652	84.854	54.784	29.578	77.253	42.181	1.83146
SUT753	21.11	7.631	2.874	13.033	14.3705	7.9535	1.80681
SUT352	8.677	5.097	0.768	6.964	6.887	3.866	1.78143
SUT109	15.763	25.64	15.021	8.342	20.7015	11.6815	1.77216
SUT281	48.67	35.999	33.496	14.468	42.3345	23.982	1.76526
SUT267	43.674	102.611	71.344	11.556	73.1425	41.45	1.7646
SUT580	72.331	113.295	64.003	41.467	92.813	52.735	1.75999
SUT608	33.682	7.194	16.257	7.022	20.438	11.6395	1.75592
SUT840	12.918	6.504	4.899	6.348	9.711	5.6235	1.72686
SUT514	5.114	12.683	6.034	4.561	8.8985	5.2975	1.67975
SUT176	14.624	1.321	6.968	2.58	7.9725	4.774	1.66998
SUT549	60.258	61.939	36.657	38.863	61.0985	37.76	1.61807
SUT551	14.73	5.324	10.026	2.598	10.027	6.312	1.58856
SUT417	9.797	5.754	4.334	5.616	7.7755	4.975	1.56291
SUT338	17.454	7.689	3.861	12.508	12.5715	8.1845	1.53601
SUT263	48.608	53.023	55.299	11.943	50.8155	33.621	1.51142
SUT204	24.309	17.98	13.543	14.452	21.1445	13.9975	1.51059
SUT579	7.963	1.169	2.642	3.424	4.566	3.033	1.50544
SUT666	24.232	34.159	24.3	14.818	29.1955	19.559	1.49269
SUT073	46.97	61.309	55.415	17.952	54.1395	36.6835	1.47585
SUT632	9.766	8.031	7.777	4.479	8.8985	6.128	1.45211
SUT350	264.674	312.652	210.778	187.139	288.663	198.958	1.45087
SUT189	8.232	2.418	4.249	3.146	5.325	3.6975	1.44016
SUT005	33.565	46.002	29.7	25.657	39.7835	27.6785	1.43734
SUT430	14.883	32.636	17.559	15.927	23.7595	16.743	1.41907
SUT065	21.845	4.463	9.245	9.801	13.154	9.523	1.38129
SUT042	11.356	19.269	7.815	14.467	15.3125	11.141	1.37443
SUT550	13.997	28.187	12.385	18.341	21.092	15.363	1.37291
SUT628	25.782	20.192	30.418	3.285	22.987	16.8515	1.36409
SUT075	29.177	20.566	19.621	17.396	24.8715	18.5085	1.34379
SUT239	26.048	48.085	42.804	12.8	37.0665	27.802	1.33323
SUT209	16.41	7.711	14.52	3.763	12.0605	9.1415	1.31931
SUT337	55.785	32.767	12.34	55.966	44.276	34.153	1.2964
SUT634	23.187	22.286	27.977	7.251	22.7365	17.614	1.29082
SUT173	22.779	42.051	43.191	7.462	32.415	25.3265	1.27988
SUT370	86.871	28.702	28.826	62.253	57.7865	45.5395	1.26893
SUT586	81.409	50.334	45.496	58.953	65.8715	52.2245	1.26131
SUT837	24.739	32.695	13.682	31.911	28.717	22.7965	1.25971
SUT746	53.964	55.126	51.903	34.972	54.545	43.4375	1.25571
SUT365	84.926	31.177	56.361	36.515	58.0515	46.438	1.25009
SUT153	17.869	27.552	14.823	21.769	22.7105	18.296	1.24128
SUT002	22.529	7.351	5.537	18.655	14.94	12.096	1.23512
SUT304	69.731	8.192	55.532	7.995	38.9615	31.7635	1.22661
SUT713	13.28	14.4	9.039	14.055	13.84	11.547	1.19858
SUT789	21.079	24.762	9.326	29.002	22.9205	19.164	1.19602
SUT814	48.812	65.533	80.213	15.99	57.1725	48.1015	1.18858
SUT479	57.228	55.005	43.733	50.703	56.1165	47.218	1.18846
SUT476	65.339	46.054	57.815	37.458	55.6965	47.6365	1.1692
SUT092	68.516	41.735	62.872	32.005	55.1255	47.4385	1.16204
SUT544	54.69	47.59	39.431	48.771	51.14	44.101	1.15961
SUT618	52.667	90.744	83.885	40.258	71.7055	62.0715	1.15521
SUT093	40.627	56.149	48.637	35.622	48.388	42.1295	1.14855
SUT566	108.235	51.801	78.037	64.348	80.018	71.1925	1.12397
SUT473	25.439	68.308	54.667	29.168	46.8735	41.9175	1.11823
SUT137	23.822	33.582	18.971	32.777	28.702	25.874	1.1093
SUT641	18.741	55.039	52.512	14.325	36.89	33.4185	1.10388
SUT335	55.065	29.649	22.332	55.244	42.357	38.788	1.09201
SUT328	86.638	104.04	86.884	88.3	95.339	87.592	1.08844
SUT228	110.685	113.478	142.458	64.608	112.082	103.533	1.08257
SUT707	43.674	11.093	24.023	27.068	27.3835	25.5455	1.07195
SUT412	85.435	65.756	106.879	37.156	75.5955	72.0175	1.04968
SUT081	25.439	8.538	16.079	16.667	16.9885	16.373	1.03759
SUT051	37.358	51.866	36.062	50.622	44.612	43.342	1.0293
SUT240	17.562	77.366	60.864	31.882	47.464	46.373	1.02353
SUT761	15.946	18.733	15.678	18.284	17.3395	16.981	1.02111
SUT278	61.593	48.238	31.792	76.507	54.9155	54.1495	1.01415
SUT408	30.412	0	15.377	14.944	15.206	15.1605	1.003
SUT119	19.484	15.846	31.828	3.437	17.665	17.6325	1.00184
SUT683	63.995	120.285	90.602	95.388	92.14	92.995	0.990806
SUT803	80.843	65.497	61.667	86.3	73.17	73.9835	0.989004
SUT779	154.854	289.41	257.438	199.074	222.132	228.256	0.97317
SUT386	38.796	37.979	38.906	40.034	38.3875	39.47	0.972574
SUT302	21.117	52.369	35.294	40.353	36.743	37.8235	0.971433
SUT264	30.545	12.815	17.375	27.517	21.68	22.446	0.965874
SUT465	116.138	112.706	138.51	104.213	114.422	121.362	0.94282
SUT585	12.766	2.142	9.682	6.273	7.454	7.9775	0.934378
SUT834	40.497	30.783	46.374	30.045	35.64	38.2095	0.932752
SUT468	39.632	32.009	26.302	51.122	35.8205	38.712	0.925307
SUT330	14.466	12.359	18.618	10.555	13.4125	14.5865	0.919515
SUT246	6.649	11.158	11.766	7.623	8.9035	9.6945	0.918407
SUT038	10.697	10.771	9.466	14.017	10.734	11.7415	0.914193
SUT069	12.976	16.046	22.36	9.397	14.511	15.8785	0.913877
SUT018	14.703	30.227	25.207	24.234	22.465	24.7205	0.90876
SUT764	15.996	35.234	33.616	22.926	25.615	28.271	0.906052
SUT349	159.237	268.124	220.746	255.608	213.68	238.177	0.89715
SUT232	28.081	18.144	29.817	22.538	23.1125	26.1775	0.882915
SUT076	13.268	27.276	36.688	9.508	20.272	23.098	0.877652
SUT177	11.427	5.753	15.889	3.743	8.59	9.816	0.875102
SUT182	31.961	41.718	31.423	52.933	36.8395	42.178	0.873429
SUT105	79.618	24.942	46.967	73.031	52.28	59.999	0.871348
SUT141	36.342	12.808	48.236	8.334	24.575	28.285	0.868835
SUT021	39.063	29.202	47.135	32.574	34.1325	39.8545	0.856428
SUT255	91.052	59.171	104.567	71.08	75.1115	87.8235	0.855255
SUT793	19.868	2.334	12.306	13.668	11.101	12.987	0.854778
SUT503	193.352	1003.2	805.54	600.417	598.276	702.979	0.851059
SUT449	34.956	17.599	13.256	48.669	26.2775	30.9625	0.848688
SUT142	33.595	11.84	38.645	15.408	22.7175	27.0265	0.840564
SUT091	44.653	109.283	102.071	81.064	76.968	91.5675	0.84056
SUT815	11.845	25.51	17.468	27.162	18.6775	22.315	0.836993
SUT467	140.789	165.391	226.505	139.413	153.09	182.959	0.836745
SUT564	146.309	194.624	138.981	268.9	170.466	203.94	0.835864
SUT795	22.956	17.978	38.368	11.698	20.467	25.033	0.817601
SUT443	14.972	17.588	28.904	10.924	16.28	19.914	0.817515
SUT187	14.179	23.795	21.508	25.547	18.987	23.5275	0.807013
SUT743	20.774	33.895	28.594	39.698	27.3345	34.146	0.800518
SUT003	42.97	50.479	38.022	78.83	46.7245	58.426	0.799721
SUT646	10.063	11.822	17.809	10.096	10.9425	13.9525	0.784268
SUT146	40.81	79.902	72.222	83.185	60.356	77.7035	0.776748
SUT583	37.039	41.221	51.748	49.173	39.13	50.4605	0.775458
SUT631	25.019	48.985	81.174	14.343	37.002	47.7585	0.774773
SUT720	71.32	283.266	330.564	132.395	177.293	231.48	0.765912
SUT272	16.673	21.093	17.023	32.352	18.883	24.6875	0.764881
SUT512	14.851	2.181	18.069	4.257	8.516	11.163	0.762877
SUT701	15.49	7.798	25.454	5.074	11.644	15.264	0.762841
SUT211	64.197	25.138	44.181	73.606	44.6675	58.8935	0.758445
SUT207	12.546	16.843	14.273	24.659	14.6945	19.466	0.75488
SUT644	19.868	28.007	45.708	18.224	23.9375	31.966	0.748843
SUT164	18.147	58.94	57.619	46.511	38.5435	52.065	0.740296
SUT111	15.843	32.259	29.906	35.119	24.051	32.5125	0.739746
SUT466	57.826	30.569	56.284	66.302	44.1975	61.293	0.721086
SUT709	138.464	349.546	302.391	374.942	244.005	338.666	0.720488
SUT808	45.573	6.692	40.325	32.658	26.1325	36.4915	0.716126
SUT257	42.043	28.594	60.698	38.057	35.3185	49.3775	0.715275
SUT298	848.987	1572.09	1757.12	1649.88	1210.54	1703.5	0.710619
SUT229	18.489	10.86	17.529	24.227	14.6745	20.878	0.702869
SUT221	48.67	48.705	46.256	93.007	48.6875	69.6315	0.699217
SUT388	166.502	333.947	402.462	335.251	250.225	368.856	0.678379
SUT053	25.847	22.773	32.877	38.897	24.31	35.887	0.677404
SUT474	14.745	28.869	39.141	25.359	21.807	32.25	0.676186
SUT640	167.429	341.614	307.996	449.614	254.522	378.805	0.671906
SUT588	25.985	24.421	47.52	27.808	25.203	37.664	0.669154
SUT609	25.809	22.05	39.446	32.282	23.9295	35.864	0.667229
SUT079	35.291	70.161	88.879	71.591	52.726	80.235	0.657145
SUT496	56.435	22.099	55.485	64.707	39.267	60.096	0.653405
SUT472	34.828	52.605	71.909	62.753	43.7165	67.331	0.649277
SUT535	374.281	265.856	539.137	518.962	320.068	529.049	0.604988
SUT268	37.942	17.334	57.82	33.836	27.638	45.828	0.603081
SUT157	9.973	4.393	19.855	4.288	7.183	12.0715	0.595038
SUT738	15.739	3.082	23.211	9.023	9.4105	16.117	0.583887
SUT183	9.08	5.333	16.069	8.676	7.2065	12.3725	0.582461
SUT277	68.716	99.071	140.955	150.414	83.8935	145.685	0.575857
SUT395	34.931	73.863	96.847	93.452	54.397	95.1495	0.5717
SUT037	27.558	32.374	48.77	63.195	29.966	55.9825	0.535274
SUT556	26.308	11.59	40.738	30.164	18.949	35.451	0.534512
SUT625	39.203	23.027	34.689	82.407	31.115	58.548	0.531444
SUT420	20.498	21.405	40.307	39.171	20.9515	39.739	0.527228
SUT222	46.261	61.138	81.868	125.973	53.6995	103.921	0.516736
SUT648	13.666	2.676	24.184	7.834	8.171	16.009	0.5104
SUT282	28.732	24.109	43.583	61.18	26.4205	52.3815	0.504386
SUT369	60.996	8.957	40.48	104.905	34.9765	72.6925	0.481157
SUT796	28.061	4.709	17.736	55.155	16.385	36.4455	0.449575
SUT712	18.372	32.374	43.351	70.216	25.373	56.7835	0.446838
SUT294	97.837	76.622	211.619	199.426	87.2295	205.523	0.424428
SUT531	23.026	30.056	29.43	102.672	26.541	66.051	0.401826
SUT252	10.28	16.101	30.32	35.359	13.1905	32.8395	0.401666
